# Supplementary material for: Inducing Deep Sweeps and Vortex Ejections on Patterned Membrane Surfaces to Mitigate Surface Fouling
Source: Membranes (Basel). 2024 Jan 13;14(1):21. doi: 10.3390/membranes14010021 (PMC10818955; doi:10.3390/membranes14010021)
Supplement: Supplementary file 1 [file membranes-14-00021-s001.zip]

Archive with 1 entries (1 files):
- membranes-2788620-supplementary.mp4
